# Supplementary material for: Heterologous Gene Expression in Chlamydomonas reinhardtii Chloroplast by Heterologous Promoters and Terminators, Intercistronic Expression Elements and Minichromosome
Source: Microb Biotechnol. 2024 Dec 17;17(12):e70069. doi: 10.1111/1751-7915.70069 (PMC11650887; doi:10.1111/1751-7915.70069)
Supplement: Supplementary file 2 — TABLE S1. Primers used in this study. [file MBT2-17-e70069-s001.xlsx]

## Sheet: primers
Table S1. Primers used in this study
Purpose	Primer name	Primer sequences (5' to 3')
Chlamydomonas promoter amplification	Cr-psbDp-F	GTATTACTATTCGTATTAGGATCCAAATTAAATGGATATTTGGTACATTTAATTC
	Cr-psbDp-R	CTAAAGTAAATACCATAGATCTTGTGCGTGTATCTCCAAAATAAAAAAAC
	Cr-psbAp-F	GTATTACTATTCGTATTAGGATCCAATACTCCGAAGGAGGCAG
	Cr-psbAp-R	CTAAAGTAAATACCATAGATCTATGTTAATTTTTTTAAAGTTTTAATTTCTCCG
	Cr-rbcLp-F	GTATTACTATTCGTATTAGGATCCTCGCTTATCCCCTGACAGG
	Cr-rbcLp-R	CTAAAGTAAATACCATAGATCTTTATATAAATAAATGTAACTTCTTTTGACG
Chlamydomonas terminator amplification	Cr-psbAt-F	CAGTTCGAGAAGTAATCTAGACTTAGCTTCAACTAACTCTAG
	Cr-psbAt-R	CATCGATAAGCTTGATGATCCGTCGACTGGTACCGCCACTGC
Tobacco promoter amplification	Nt-rbcLp-F	GTATTACTATTCGTATTAGGATCCTTGGGTTGCGCTATATATATGAAAG
	Nt-rbcLp-R	CTTCTAAAGTAAATACCATAGATCTAAATCCCTCCCTACAACTCATG
	Nt-psbAp-F	GTATTACTATTCGTATTAGGATCCCCCGGGCAACCCACTAG
	Nt-psbAp-R	CTTCTAAAGTAAATACCATAGATCTGGTAAAATCTTGGTTTATTTAATCATCAG
	Nt-psbDp-F	CGTATTACTATTCGTATTAGGATCCAGTATTCATATTTGAGGGGAGAATTG
	Nt-psbDp-R	CTTCTAAAGTAAATACCATAGATCTAGTGATCCTCCTATTCAACTACTTC
Tobacco terminator amplification	Nt-rbcLt-F	CAGTTCGAGAAGTAATCTAGAAAACAGTAGACATTAGCAGATAAATTAG
	Nt-rbcLt-R	TAAGCTTGATGATCCGTCGACCTAGATTTTGTATTTCAAATCTTGTATATC
	Nt-rps16t-F	CAGTTCGAGAAGTAATCTAGACAACCGAAATTCAATTAAGG
	Nt-rps16t-R	TAAGCTTGATGATCCGTCGACTTCGAGGATCAATAAAATAAGAGG
Cr-IEE amplification	Cr-IEE2-F	GTTCGAGAAGTAATCTAGAGCTCATTTAATAATAAAATTATTCTC
	Cr-IEE2-R	CTTCTAAAGTAAATACCATAATTGATTAAATGAATTAAGCGTTATTAG
	Cr-IEE5-F	GTTCGAGAAGTAATCTAGAGACTTGTAAAAATATGACGTCTTTTTC
	Cr-IEE5-R	TAAAGTAAATACCATTCTAGAGCTAATAATTACTTAAATGTTATAAACACG
Nt-IEE vector construction	Nt-IEE-F	CAGTTCGAGAAGTAATCTAGATAGGATCGTTTATTTACAACGG
	Nt-IEE-R	AGTTGAAGCTAAGCCCGGGTTACTTCTCGAACTGGGGGTG
pCG2-VOR-Rep-VOR vector construction	pCG2-Rep-F	TTTGGAGATACACGCACAAGATCTATGCCACCAACTAAACGTTTC
	pCG2-Rep-R	GGGGTGCGACCAGGCCGATAATGTACTATCACCTTGACTACTTGC
	VOR1-F	GTATTACTATTCGTATTAGGATCCTGTACTCCGATGACGTGGC
	VOR1-R	CAAATATCCATTTAATTTCATATGCTTCAGGAAGTTTCCCGC
	VOR2-F	GTTCTAGCTAGAGCGGCCGCTGTACTCCGATGACGTGGC
	VOR2-R	AATAAATATTTGGACAGTCGACCTTCAGGAAGTTTCCCGC
pVOR-cbbS-VOR vector construction	VOR-cbbS-F	CGGGAAACTTCCTGAAGGGGCCCGACTTTATTAGAGGCAGTGTTTATATAC
	VOR-cbbS-R	CCACGTCATCGGAGTACAGTCGACGGATCGCACTCTACCGATTG
RT-qPCR	CBLP-F	GAGTCCAACTACGGCTACGC
	CBLP-R	GGTGTTCAGGTCCCACAGAC
	cbbL-F	GCACGCTGTAATTGATCGTAATC
	cbbL-R	CAGTACCTGTGTGTAAGTGGTC
	Nluc-F	CAGTAACTGGTACATTATGGAATGG
	Nluc-R	CGTTCACATAAACGCCAACCAG
Minichromosome confirmation	F1	GCGGATGTAACTCAATCG
	R1	GTGCTGGGTCTCACATCTGCGTGTATCTCCAAAATAAAAAAAC
	F2	CCGAAGGGGTGAGGAAAGAA
	R2	AGCTCGTGCTCGTAAAATTG
	R3	CACGTTCAAGTGCAGCTTC
	R4	TGTCGACGGAGCTCGAATTCTTAATTACCACGATATACAACG
